# Supplementary material for: Assessment of Antibiofilm Potencies of Nervonic and Oleic Acid against Acinetobacter baumannii Using In Vitro and Computational Approaches
Source: Biomedicines. 2021 Sep 1;9(9):1133. doi: 10.3390/biomedicines9091133 (PMC8466663; doi:10.3390/biomedicines9091133)
Supplement: Supplementary file 1 [file biomedicines-09-01133-s001.zip]

Archive with 1 entries (1 files):
- biomedicines-1325376-supplementary.pdf
